# Supplementary material for: Isolating the Role of Bone Lacunar Morphology on Static and Fatigue Fracture Progression through Numerical Simulations
Source: Materials (Basel). 2023 Feb 26;16(5):1931. doi: 10.3390/ma16051931 (PMC10004234; doi:10.3390/ma16051931)
Supplement: Supplementary file 1 [file materials-16-01931-s001.zip]

Archive with 1 entries (1 files):
- materials-2232963-supplementary.pdf
